# Supplementary material for: An in silico method to assess antibody fragment polyreactivity
Source: Nat Commun. 2022 Dec 7;13:7554. doi: 10.1038/s41467-022-35276-4 (PMC9729196; doi:10.1038/s41467-022-35276-4)
Supplement: Supplementary file 3 — Source Data [file 41467_2022_35276_MOESM3_ESM.xlsx]

## Sheet: Figure 2A
Nanobody	% Polyreactivity (standardized to F02')
A02'	1.5293	1.23359	2.53933
A05'	1.79639	1.14418	4.56017
B02'	5.76524	8.37394	20.4994
F10'	7.58037	16.6326	24.9339
E06'	23.2424	42.7382	69.9855
AT118i4h32	41.2481	50.7172	46.31
F02'	100	100	97.5767

## Sheet: Figure 2B
	ELISA EC50app Values
Nanobody	dsDNA	plastic	insulin	LPS	lysozyme	ssDNA	PSR Median Fluorescence Intensity
A02'	174.8	267.2	1051	328	291.6	485.6	1229
A05'	657.9	505.4	1604	964.1	2249	1055	1165.3
B02'	18.31	103.7	425.6	154.6	6729	269	1483
E06'	55.52	382.6	881	206.8	870.3	307.3	2294.3
F10'	6.32	14.4	46.48	33.69	945.4	20.3	4216.7
AT118i4h32	14.52	39.59	90.41	174.3	553.3	192.3	2267

## Sheet: Figure 3C
	CDR1 one hot logistic regression model polyreactivity prediction
	27	28	29	30	35	36	37	38
A	0.0182073	0.483943	0.0555599	0	-0.193703	0.0561658	0.0602774	0.0735756
C	0	0	0	-0.183926	0.311015	-0.0938123	-0.20778	0.0616177
D	1.82608	-1.36645	0	0	0.328221	0.53019	0	0.437985
E	0.00765438	0	0	0	0.423695	0.516499	-1.31703	0.101412
F	0	-0.27364	-0.566734	0	0.174158	0.0297821	0.0544735	-0.139145
G	0.0819517	0.235687	0	0	-0.00543957	0.0186655	1.65615	0.460149
H	0	0.86661	0.180945	0.129759	0.269545	0.136457	1.50371	1.08453
I	0	-0.0232926	0.0900705	0.0543837	0.240088	-0.176351	0	-0.875392
K	0	0.421394	0	-0.499829	-0.488176	-0.646253	1.12478	0.126913
L	0.574637	-0.103175	0.280519	0.104631	0.256419	0	-0.256837	-0.396959
M	0	0.852351	-0.107612	0	0.0951561	0.168623	0.691507	-4.45326
N	0	0.247087	0.115969	0.374794	-0.102577	-0.0293759	0.944109	-0.523715
P	0	0.478981	0.168691	-1.77131	0.169632	0.0785063	-1.65997	0.0677651
Q	0	-0.32804	0	0	0.0136669	0.014868	0	0.073152
R	0	0.0607123	0	1.30201	-0.678283	-0.741928	-0.635068	1.01231
S	-1.28067	0.371684	0	0.124713	-0.197713	0	0.459975	0.0051055
T	0	0.415677	-0.0501431	0.488573	-0.154141	0.0915878	0.652494	0.0128283
V	0.0665755	-0.110205	0.688342	0.0626843	0.193637	0.0987817	-0.313341	-0.00313607
W	0	0	0	0	0.0109446	-0.198624	-0.0737707	-0.387048
Y	0	0.173934	-1.90716	0.0108422	-0.100525	-0.284364	0.523813	-0.429518
	CDR2 one hot logistic regression model polyreactivity prediction
	55	56	57	58	59	62	63	64	65
A	-0.318768	1.24891	-0.445491	-0.185208	0.0158666	-0.093353	0.0855379	-0.179284	0.499886
C	1.6344	0	0.0089132	0	-0.0272869	-0.340644	-0.0918519	-0.0913488	0
D	0.114757	0	0.640919	0.741581	0.579593	0.224257	0.873688	0.639543	2.26899
E	0	0	0.0957503	0.861575	0.292563	0	0.245567	0	0
F	-0.2048	0	0.476084	0.318451	1.64621	-2.19421	0	-1.44017	-1.03246
G	-0.0220892	0	0.647082	0	0.0702109	-0.523677	0.152574	0.222979	0
H	0.360068	0	0	0.0199856	0	1.19417	0	0.0592054	0
I	-0.00882914	-0.0394397	0	0.43195	0.34541	0	0	0.0623268	1.64876
K	0	0	0	-0.807323	0.792796	-0.400807	0	-0.13862	-0.00280215
L	-0.223905	0.0523683	0.959803	0.35187	-0.342405	0	0	-0.637418	0
M	0	0.0218829	0	-0.609958	0	0	0	0.328031	0
N	-0.61782	0.00568481	0.166337	0	0	0.174317	0.191493	0	1.20294
P	-0.352927	0	0.330082	-0.248421	0.0998745	0.710422	0.713876	0.0228134	0.3374
Q	0	0	0	0.313991	0	0	0	0	0
R	-0.484059	-1.71887	-0.231955	-0.950515	-0.93611	-0.647233	-0.391172	-1.18425	-0.314622
S	0.0704183	-0.254974	-0.238413	-0.0903995	-0.0932114	-0.485531	-0.00809268	0.0451476	0.325218
T	0.232011	0.389227	0.219767	0.1312	0.07344	-0.466965	0.194534	0.0231035	0.121273
V	-0.0960896	0.305908	1.27551	0.288289	0.442727	0.0788109	0.566156	0.569446	0
W	0	0	-0.0180719	-0.00693099	0	0	0	0	0
Y	-0.586702	0	0	0.0727173	0	0.123808	-0.114037	0	-0.38947
	CDR3 one hot logistic regression model polyreactivity prediction
	105	106	107	108	109	110	111	111.1	111.2	111.3	111.4	112.5	112.4	112.3	112.2	112.1	112	113	114	115	116	117
A	-0.124872	-0.0127505	0.0274323	-0.310042	-0.438028	0.118827	-0.0224074	0.280448	-0.149169	0.169851	0	0	0.481717	0.330978	0.0466995	0.266831	0.161732	0.275125	-0.0296565	0.198576	0.422357	-0.31616
C	0.171183	1.04371	0.293755	-0.262189	-0.491758	-0.0101912	-0.18393	0.0712989	-0.697758	-0.172476	0	0	0.27921	0.644229	0.103653	-0.260693	0.0253247	-0.363602	-0.0495002	-0.0158961	0.208435	-0.345405
D	0.0482276	0.173651	1.02046	0.253866	0.248725	0.516059	0.423303	0.550035	0.174236	0.839121	0.885576	0.981275	0.517413	0.417969	0.371313	0.520114	0.68482	0.564081	0.343754	0.235167	0.66663	0.0324792
E	-0.274293	0.483827	0.263118	0.155343	0.0743322	0.904608	0.424955	0.178914	0.441082	0.650434	1.04544	0.0106848	0.693339	0.20329	0.931457	0.232035	0.684054	0.607139	0.414348	0.237125	0.323759	0
F	0.502621	0.311473	-0.0654636	-0.399716	-0.669309	0	-0.095828	0.184408	-0.194721	0.291968	0.69829	0.0122438	0.588058	0.355548	0.372238	0.17901	0.302172	0.214307	0.0837997	0.108933	-0.363848	-0.0564651
G	-0.0900973	0.189706	0.223041	-0.194339	-0.4315	0.0641755	-0.173602	0.199185	-0.191977	0	-0.301641	0.499884	0.158661	0.348433	0.0999326	0.0191748	0.0692915	0.141777	-0.0991589	0.203745	0.014649	-0.281048
H	0.520623	1.22194	0.390536	0.20921	-0.194281	0.406497	0.544701	0.406849	0.0361191	0.61736	0.629608	0.252147	0.768683	0.491789	0.279152	0.40608	0.48423	0.4683	0.0747649	0.349493	0.216896	0.349674
I	-0.00178966	0.414023	-1.15866	-0.236674	-0.443261	0.0926413	0.231989	0.473267	-0.163582	-0.00184361	0.542014	1.34351	-0.619168	0.644232	0.365952	0.0992648	0.419662	0.247953	-0.0799371	-0.407664	-0.0159862	-0.987816
K	-0.372754	0.359325	-0.227784	-0.485642	-1.03965	-0.326246	-0.289304	-0.165973	0.0774648	-0.114493	0.247833	-0.766271	-0.37332	0.300186	-0.170328	-0.241322	0.0953184	-0.0835305	-0.246192	0.280839	-0.351001	0.174002
L	0	-0.525534	-0.367973	-0.25834	-0.490369	0.142048	0.124358	0.415911	0.0238529	0.228748	1.19424	-0.0848234	0.133937	0.386241	0.5025	0.33525	0.391156	0.280481	0.160288	0.145571	-0.10287	0.237182
M	0.00286831	0	0	-0.222181	0.111845	-0.242595	0.451196	0.150535	0	0	0	0	0	0.243708	0	0.256496	0.368321	0.135199	0.00650947	0.0953482	0.108187	0.894915
N	-0.0183561	0.22698	-0.10142	-0.17692	-0.533484	0.160051	0.0480959	0.0942557	0.0236619	0.396954	0.726946	0	0.385266	0.111529	0.0594203	-0.043167	0.365051	0.104055	-0.184427	-0.0541233	0.00215557	-0.603295
P	0.0497375	-0.169372	0.209986	-0.224113	-0.376278	0.379106	0.169872	0.403101	-0.283404	-0.0833283	0.937384	0	0.140316	0.423748	0.147401	0.253395	0.298617	0.178495	-0.0163936	0.452904	0	0.0267364
Q	0.0456037	0.677266	0.109324	-0.283596	-0.423425	0.0422868	0.0301362	0.0379609	0.119412	0.277222	0.0890082	-0.663733	0.278952	0	0.341533	0.152198	0.287595	0.0138466	-0.0228856	0	0	0.267133
R	-1.13158	-0.0263026	-0.532756	-0.856704	-1.26121	-0.456217	-0.559954	-0.377196	-0.765498	-0.410977	-0.0434713	0.428779	-0.37628	-0.0800996	-0.00305983	-0.346222	-0.187182	-0.189396	-0.473518	-0.253184	-0.763582	0.305492
S	0.173635	0	0.174179	-0.413287	-0.594323	0.0406186	-0.0649835	0.0705647	-0.132958	0.0164704	-0.204473	-0.483003	-0.179964	0.435745	0.17478	0.0525834	0.212754	0.151519	0.0297465	0.0481662	0.0606956	0.123015
T	0.24968	0.175273	0.348403	-0.389829	-0.439809	0.0398613	0.0667864	0.232485	-0.359225	-0.455865	0.121775	0.171829	-0.142386	0.227499	0.292499	-0.00195431	0.167047	0.175609	-0.143324	-0.527646	0.352221	0.134753
V	0.222092	-0.00196899	-0.27629	-0.349142	-0.350997	0.0893615	0.0913624	0.147486	0.21123	0.288788	0.234193	0.163237	-0.0121568	0.300187	0.521419	0.309182	0.306794	0.234335	-0.0822875	0	0.448646	0.736436
W	1.1565	0	0.300674	-0.367675	-0.854816	0	-0.331081	-0.104532	-0.452062	-0.210398	0.03569	-0.536915	-0.0538501	0.0387603	0.0464253	-0.0524616	0.0290944	0.036928	-0.476284	-0.0794005	-1.29693	0
Y	-0.166231	-0.0660412	-0.340386	-0.499853	-0.79072	-0.16576	-0.217202	-0.00764915	-0.370411	-0.019286	0.58824	-0.0453732	-0.0484282	0.00973065	0.018951	-0.108173	0.0906778	0.0216599	-0.0718341	-0.0269452	-0.268014	-0.0684078

## Sheet: Figure 4A
	% Polyreactivity (Standardized to F02')
Nanobody	Bioreplicate 1	Bioreplicate 2	Bioreplicate 3
A02'	1.5293	1.23359	2.53933
A09	1.67152	1.39193	3.68692
B03	1.44284	1.98041	3.5387
B07	1.60079	1.67058	4.15545
A05'	1.79639	1.14418	4.56017
C02'	1.88401	1.82644	4.09246
C01'	1.19505	1.69348	5.07575
D07	1.50236	1.8756	5.58212
A12'	2.33549	1.3963	6.21324
H04	1.2792	2.05365	8.15012
D11'	2.68462	1.12833	7.7433
D04'	1.44587	2.04693	8.33212
G01	3.09949	2.94275	8.58113
G02	10.1455	1.20095	4.0705
A05	1.87704	2.13938	12.3707
A12	3.9481	6.25542	8.37554
G06	3.28242	3.00126	12.4271
B11	2.15516	4.56786	12.706
B10	1.8246	7.73087	17.1303
C09'	2.23273	2.36496	25.4051
B02'	5.76524	8.37394	20.4994
B09	3.93457	8.06755	30.8083
D08	8.00539	14.0413	21.2045
F10'	7.58037	16.6326	24.9339
B02	5.28206	15.7037	30.4665
G01'	9.60424	14.8889	29.3052
D09	30.868	8.24366	19.193
F11'	12.655	23.7017	24.1824
B10'	18.7775	15.5183	27.3037
D06	21.1437	27.6889	34.7931
F02	13.7189	28.4468	44.6576
F01	22.0722	26.3442	43.9745
F10	27.946	40.3994	41.4027
F09'	13.1323	37.2635	60.022
H11	23.7386	52.7291	54.0386
G04	27.1071	32.9696	73.2134
E06'	23.2424	42.7382	69.9855
H06	28.6592	39.0678	73.642
B01	27.4883	49.3736	67.1187
E04'	38.096	56.0827	57.4755
G02'	40.1134	63.0505	64.6164
H01'	35.9057	70.5605	92.4207
E10'	47.5363	76.1767	79.19
F04'	68.2886	48.128	92.1669
F07'	72.7207	73.5318	76.545
G09'	58.0561	87.8413	86.0197
E05'	68.0161	106.862	100
F02'	100	100	97.5767

## Sheet: Figure 4C
Nanobody	Normalized insect cell polyreactivity (%)	One-hot logistic regression score
A02'	1.76741	2.67979
A09	2.25013	2.40496
B03	2.32065	0.714474
B07	2.47561	4.00193
A05'	2.50025	2.66058
C02'	2.60097	0.313447
C01'	2.65476	3.3385
D07	2.98669	2.07508
A12'	3.31501	0.508755
H04	3.82766	1.90909
D11'	3.85208	3.06359
D04'	3.94164	1.22267
G01	4.87446	2.80117
G02	5.139	1.99611
A05	5.46236	-0.525575
A12	6.19302	1.01131
G06	6.23692	0.00633373
B11	6.47635	2.86996
B10	8.89525	5.06498
C09'	10.0009	1.90565
B02'	11.5462	0.855825
B09	14.2701	-0.398414
D08	14.4171	1.07004
F10'	16.3823	-0.420351
B02	17.1508	-0.683309
G01'	17.9328	-1.35206
D09	19.4349	4.01991
F11'	20.1797	-1.12665
B10'	20.5332	0.324271
D06	27.8752	0.189177
F02	28.9411	0.304834
F01	30.797	-1.8399
F10	36.5827	-2.08481
F09'	36.8059	-1.00689
H11	43.5021	-3.13423
G04	44.43	-1.25255
E06'	45.3221	-0.80002
H06	47.123	-1.51883
B01	47.9936	-2.96688
E04'	50.5514	-1.03238
G02'	55.9268	-0.109979
H01'	66.2956	0.849895
E10'	67.6343	-1.82184
F04'	69.5279	-0.942787
F07'	74.2658	-3.52905
G09'	77.3057	-2.91158
E05'	91.626	-2.84829
F02'	99.1922	-2.52746

## Sheet: Figure 4E
Nanobody	Normalized insect cell polyreactivity (%)	One-hot logistic regression score
A02'	1.767	2.07786
A09	2.25	1.70883
B03	2.321	0.986427
B07	2.476	2.21304
A05'	2.5	1.08436
C02'	2.601	0.634482
C01'	2.655	2.31559
D07	2.987	2.12362
A12'	3.315	1.39502
H04	3.828	2.01678
D11'	3.852	3.45872
D04'	3.942	-0.0144352
G01	4.874	2.19661
G02	5.139	1.8486
A05	5.462	1.00412
A12	6.193	0.0664185
G06	6.237	-0.139078
B11	6.476	2.00141
B10	8.895	2.23996
C09'	10.001	1.34644
B02'	11.546	1.4939
B09	14.27	-0.545642
D08	14.417	0.852964
F10'	16.382	0.565306
B02	17.151	-0.269297
G01'	17.933	-1.05171
D09	19.435	2.79386
F11'	20.18	-0.8072
B10'	20.533	1.05217
D06	27.875	-1.06711
F02	28.941	-0.281312
F01	30.797	-1.13732
F10	36.583	-2.86564
F09'	36.806	-1.24516
H11	43.502	-2.84886
G04	44.43	-0.636626
E06'	45.322	-0.383031
H06	47.123	-0.535138
B01	47.994	-1.78527
E04'	50.551	-0.451317
G02'	55.927	0.418548
H01'	66.296	-0.568331
E10'	67.634	-2.72887
F04'	69.528	-1.47923
F07'	74.266	-3.8778
G09'	77.306	-3.6749
E05'	91.626	-2.45106
F02'	99.192	-1.72844

## Sheet: Figure 5A
	% Polyreactivity (Standardized to WT D06)
Nanobody	Bioreplicate 1	Bioreplicate 2	Bioreplicate 3	Bioreplicate 4
WT D06	100	100	100
D06 G26D27	78.82	79.323	77.0507
D06 F29R30	198.07	253.144	206.008
D06 Y32G37	59.78	69.3903	77.3034
D06 G26D27 Y32G37	71.57	86.0793	71.9792
D06 G26D27 T57D65	62.92	32.1586	27.143
D06 F29R30 T57D65	143.04	133.501	131.253
D06 Y32G37 R52V57	32.14	46.6259	63.2572
D06 R52V57	47.44	52.0323	27.786
D06 G54F59	47.87	55.5797	21.2888
D06 T57D65	67.3	67.2168	58.2336
D06 R52V57 T57D65	39.06	58.2652	38.87
D06 G54F59 R98D107	94.67	63.3685	27.3755	37.8695
D06 T57D65 Y100D109	30.6	41.7403	36.6252
D06 N96W105	89.56	98.6752	88.6031
D06 A97H106	25.9723	25.2333	13.2293
D06 R98D107	25.84	39.3228	49.8137
D06 R99H108	51.16	76.0295	85.3185	37.8695
D06 Y100D109	50.98	76.0337	100.179
D06 R98D107 R99H108	11.35	12.1697	26.5228
D06 G26D27 A97H106	16.23	14.9149	40.8453
D06 G26D27 R98D107	40.49	33.8539	21.1661

## Sheet: Figure 5B
	% Polyreactivity (Standardized to WT E10')
Nanobody	Bioreplicate 1	Bioreplicate 2	Bioreplicate 3
WT E10'	100	100	100
E10' G26D27	79.1948	75.8469	83.6988
E10' F29R30	92.0945	56.9269	69.273
E10' Y32G37	45.8318	44.6415	36.0759
E10' G26D27 F29R30	38.4379	37.8547	43.0116
E10' Y32G37 T58D65	26.3565	23.7973	29.8797
E10' T58D65	81.8119	54.4211	60.2856
E10' S52V57	1.04611	7.97534	1.82105
E10' G55H62	76.0707	81.7854	71.9952
E10' G55H62 T58D65	51.6175	51.0164	49.4167
E10' S52V57 R99D107	1.29858	7.51149	3.19504
E10' A97W105	2.15939	9.82944	4.1409
E10' A98H106	86.2236	42.2326	47.029
E10' R99D107	108.147	86.3697	89.2754
E10' Y102E110	11.638	44.792	32.9961
E10' R99D107 Y102E110	2.61005	10.7452	2.23575
E10' G26D27 A97W105	3.57518	8.89582	2.67602

## Sheet: Figure 6C
	% Polyreactivity (Standardized to WT AT118i4h32)
Nanobody	Bioreplicate 1	Bioreplicate 2	Bioreplicate 3	Bioreplicate 4
WT AT118i4h32	100	100	100	100
AT118i4h32 G26D27	16.4116	39.1169	41.9767	35.3248
AT118i4h32 Y29R30	63.4413	18.5802	44.5716	32.6539
AT118i4h32 R31D36	6.74512	11.9995	4.78895	4.42364
AT118i4h32 Y32G37	15.0462	15.0066	30.1512	23.4939
AT118i4h32 S52V57	8.48965	8.91307	6.87299	5.31655
AT118i4h32 G54F59	23.3329	12.2637	18.5113	10.9777
AT118i4h32 T57D65	19.9024	18.0113	12.4116	13.0215
AT118i4h32 T57I65	41.7679	61.7613	99.0978	59.8782
AT118i4h32 A96W105	16.2515	18.0348	39.1065	13.6749
AT118i4h32 A97H106	15.6818	10.6623	6.0287	5.69652
AT118i4h32 Y98D107	5.92372	8.52577	3.49964	4.42408
AT118i4h32 R99D108	6.24486	9.39659	3.81251	2.65519
AT118i4h32 G26D27 T57I65	27.0004	19.3211	15.8485	19.6409

## Sheet: Figure 6D
	Relative AT1R Binding (% of WT)
Nanobody	Bioreplicate 1	Bioreplicate 2	Bioreplicate 3
WT AT118i4h32	100	100	100
AT118i4h32 G26D27	81.111	106.737	84.2334
AT118i4h32 Y29R30	48.6413	48.3605	46.4562
AT118i4h32 R31D36	8.27371	9.16122	6.96391
AT118i4h32 Y32G37	3.00478	3.94808	2.41109
AT118i4h32 S52V57	35.4659	47.5021	40.4025
AT118i4h32 G54F59	45.9827	60.8998	55.2017
AT118i4h32 T57D65	40.2152	59.4015	37.3825
AT118i4h32 T57I65	100.168	112.991	82.3574
AT118i4h32 A96W105	20.806	28.5883	18.4322
AT118i4h32 A97H106	2.17921	3.5911	2.77608
AT118i4h32 Y98D107	11.079	14.7781	12.1177
AT118i4h32 R99D108	18.6252	21.5272	13.0639
AT118i4h32 G26D27 T57I65	137.279	90.9933	70.9747

[truncated: 29 more sheets: Figure 6E, Figure 6F, Supp Figure 2A, Supp Figure 2B, Supp Figure 2C, Supp Figure 2D, Supp Figure 2E, Supp Figure 2F, Supp Figure 2G, Supp Figure 3A, Supp Figure 3B, Supp Figure 3C, Supp Figure 3D, Supp Figure 3E, Supp Figure 3F, Supp Figure 3G, Supp Figure 5A, Supp Figure 5B, Supp Figure 5C, Supp Figure 5D …]
